# Supplementary material for: Ternary Complexes of pDNA, Neuron-Binding Peptide, and PEGylated Polyethyleneimine for Brain Delivery with Nano-Bubbles and Ultrasound
Source: Pharmaceutics. 2021 Jul 1;13(7):1003. doi: 10.3390/pharmaceutics13071003 (PMC8309135; doi:10.3390/pharmaceutics13071003)
Supplement: Supplementary file 1 [file pharmaceutics-13-01003-s001.zip]

Archive with 1 entries (1 files):
- pharmaceutics-1223383-supplementary.pdf
